# Supplementary material for: Adaptive Multi-Scale Fusion Enhanced RT-DETR for Efficient Cyanobacteria Detection in Microscopic Images
Source: Biology (Basel). 2026 Jun 20;15(12):970. doi: 10.3390/biology15120970 (PMC13295691; doi:10.3390/biology15120970)
Supplement: Supplementary file 1 [file biology-15-00970-s001.zip]

Archive with 1 entries (1 files):
- biology-4337185-supplementary.pdf
